# Supplementary material for: PCR-Based Legionella Risk Evaluation of Drinking Water Systems—An Empirical Field Evaluation
Source: Microorganisms. 2025 Jun 4;13(6):1311. doi: 10.3390/microorganisms13061311 (PMC12195026; doi:10.3390/microorganisms13061311)
Supplement: Supplementary file 1 [file microorganisms-13-01311-s001.zip]

Archive with 2 entries (1 files):
- microorganisms-3584865-supplementary/
- microorganisms-3584865-supplementary/Table S1.xlsx
