# Supplementary material for: PCR-Based Legionella Risk Evaluation of Drinking Water Systems—An Empirical Field Evaluation
Source: Microorganisms. 2025 Jun 4;13(6):1311. doi: 10.3390/microorganisms13061311 (PMC12195026; doi:10.3390/microorganisms13061311)
Supplement: Supplementary file 1 [file microorganisms-13-01311-s001.zip › microorganisms-3584865-supplementary/Table S1.xlsx]

## Sheet: Raw data
	Table B1: Data of sampling points. The table shows the data for eachbuilding and contains information about the sampling point, temperature and the detected legionellae (culture and/or qPCR)
			building	sampling point	t-PWC 2nd L [°C]	L. spp. PWC 2nd L 'DP' [cfu/ml]	L. spp. PWC 2nd L 'filter' [cfu/100ml]	L. spp. PWC 2nd L [GU/500ml]	L. pneu. PWC 2nd L [GU/500ml]	t-PWC 5th L [°C]	L. spp. PWC 5th L 'DP' [cfu/ml]	L. spp. PWC 5th L 'filter' [cfu/100ml]	L. spp. PWC 5th L [GU/500ml]	L. pneu. PWC 5th L [GU/500ml]	t-PWC const [°C]	t-PWH 1st L [°C]	L. spp. PWH 1st L 'DP' [cfu/ml]	L. spp. PWH 1st L 'filter' [cfu/100ml]	L. spp. PWH 1st L [GU/500ml]	L. pneu. PWH 1st L [GU/500ml]	t-PWH 2nd L [°C]	L. spp. PWH 2nd L 'DP' [cfu/ml]	L. spp. PWH 2nd L 'filter' [cfu/100ml]	L. spp. PWH 2nd L [GU/500ml]	L. pneu. PWH 2nd L [GU/500ml]	t-PWH 5th L [°C]	L. spp. PWH 5th L 'DP' [cfu/ml]	L. spp. PWH 5th L 'filter' [cfu/100ml]	L. spp. PWH 5th L [GU/500ml]	L. pneu. PWH 5th L [GU/500ml]	t-PWH const [°C]	t-outdoor [°C]
Legend:			2	1300						12.4	0	0	11000	10		16.7	0	0			33.4	0	0	14000	10	46.2	0	0	200	10	46.5	5
t	temperature		2	2300						12.4	0	0	12000	10		17.6	0	0			32.1	0	0	7000	10	43.1	0	0	200	10	44	5
PWC	cold water		2	3300						16.8	0	0	5500	10		23.1	0	0			31.8	0	0	26000	200	42.8	0	0	15000	200	43.5	5
PWH	hot water		3	3	8.2	0	0	200	10	7.1																						9
DP	direct plating (2x 0,5 ml)		3	5																	50.7	0	0	200	200	52.9						9
filter	filtration (100 ml)		3	6																	47.5	0	0	12500	10	50.9						9
L	liter		3	1300						16.4	0	0	200	10		18.7	0	0			33.9	0	0	200	10	42.7	0	0	200	10	50.1	9
cfu	colony forming units		4	3	11.4	0	0		10	9.6																						8
GU	genomic units		4	1300						18.8	0	0		10	13.3	19.5	0	0		10	19.2	0	0		10	32.6	0	0		10	41.2	8
const	constant		4	5																	60.1	0	0		10	59.7						8
			4	6																	33.5	0	0		10	36.1						8
			5	3	12.3	0	0	24500	10	11.7																						19
			5	1300						15	0	0	15500	10	12.9	35					37	0	0	6500	10	54.1	0	0	6500	10	55	19
			5	5																	48	0	0	8000	10	52.4						19
			5	2300						15	0	0	47000	10	13	37	0	0			47.1	0	0	12000	10	51.1	0	0	10000	10	53.2	19
			5	6																	55.9	0	0	5500	10	56.1						19
			6	6																	57.1	0	0	30000	10	57.1						13
			6	3	27.8	0	0	14500	10	31.2																						13
			6	1300						16.2	0	0	14500	10		47.5	0	0			47.9	0	0	12500	10	56.7	0	0	6000	10	57.2	13
			6	5																	59.2	0	0	11000	10	59.3						13
			8	3	18.6	0	0	22500	10	18.4																						13
			8	2300						18.8	0	0	34000	10	18.9	42.6	0	0	9000	10	48.6	0	0	21000	10	51.8	0	0	16000	10	54.8	13
			8	5																	59.8	0	0	7000	10	61.8						13
			8	1300						19.2	0	5	57000	10	18.4	41.8	0	2	21000	10	48.4	0	7	19000	10	51.3	0	18	20000	10	55.5	13
			8	6																	55.4	0	0	7500	10	57.1						13
			9	3	7	0	0		10	6.4																						8
			9	1300						8.5	0	0		10	7.3	32.7	0	0			30.9	0	0		200	56.8	0	0		10	57.3	8
			9	5																	66.9	0	0		10	72.3						8
			9	2300						11.1	0	0		10	7	24.8	0	0			24	0	0		10	51.1	0	0		10	62.3	8
			9	6																	55.6	0	0		10	56.9						8
			10	3	14.4	0	0	24000	10	13.7																						12
			10	5																	57	0	0	4400	10	59						12
			10	6																	55.8	0	0	7500	10	57.9						12
			10	1300						14.4	0	4	30000	10		55.1	0	0	5500	10	55.3	0	0	8500	10	59.1	0	0	5500	10	59.1	12
			11	3	17.4	0	0	50000	10	17.3																						18
			11	1300						12.9	0	0	32000	10	12.7	43	0	0	26000	10	58.4	0	0	9000	10	62.1	0	0	11000	10	62.4	18
			11	5																	65.3	0	0	12000	10	65						18
			11	6																	60.4	0	0	16000	10	60.2						18
			12	3	14.2	0	0	200	200	14.2																						12
			12	5																	59	0	0	6500	2100	60.1						12
			12	6																	59.2	0	0	9500	1650	59.4						12
			12	6300						15.3	0	0	6000	2150		52.5	0	0	5000	10	56.9	0	0	200	200	58.9	0	0	18000	200	59.9	12
			12	8300						16.2	0	0	200	200		21.8	0	0	200	200	49.4	0	0	2150	200	59	0	0	8000	1550	59.2	12
			13	2	8.7	0	0	1200	200	8.5																						15
			13	5																	65.3	0	0	200	3250	65.9						15
			13	6																	61.8	0	0	200	500	62.4						15
			13	1300						17.7	0	0	2900	1150		22.7	0	0			40.3	0	0	200	10	58.6	0	0	200	1700	59.6	15
			14	3	7.9	0	0	7000	10	6.6																						14
			14	5																	55	0	0	9000	1150	55.8						14
			14	6																	55.8	0	0	4800	200	55.5						14
			14	1300						14	0	0	10000	200		24.5	0	0	200	200	39.7	0	0	200	200	54.1	0	0	200	200	56.2	19
			15	3	9.8	0	0	9500	10	8.2																						14
			15	5																	53.5	0	0	4950	10	53.4						14
			15	6																	51.3	0	0	3550	10	51.3						14
			15	1300						14.2	1	31	8000	950		28.6	0	0	4950	1700	40.2	0	1	200	200	49.7	0	38	9500	2300	51.1	14
			15	2300						13.8	0	0	10500	1500		20.2	0	0	9500	6500	37.3	0	1	5000	4900	56.2	0	0	7000	4350	56.2	14
			16	2	8.3	0	0	19300	10	7.7																						6.2
			16	1300						15.6	0	0	27200	10		20.7	0	0	123000	10	23.3	0	0	404000	10	36	0	0	1290000	10	46.4	6.2
			16	2300						10.2	0	0	25450	10		21.6	0	0	40400	10	22.7	0	0	85500	10	35	0	0	49850	10	46	6.2
			16	2301																	40.8	0	0									6.2
			17	2	14.2	0	0	26600	10	7.5																						3.7
			17	1100																	27.2	0	0	189000	10	34.7						3.7
			17	1301						11.5	0	0	13100	10		22.3	0	0	110000	10	27.4	0	1	221000	10	32.2	0	0	182000	10	34.3	3.7
			17	1303						9.4	0	0	14600	10		20.6	0	0	129000	10	19.9	0	0	143000	10	27.6	0	0	236000	10	30.8	3.7
			17	1300																	27.2	0	0									3.7
			18	3	18.1	0	0	17500	10	16.4																						19
			18	1300						20.3	0	0	37500	10	16.6	24	0	0	44000	10	40.7	0	0	14500	10	47	0	0	20500	10	50.1	19
			18	5																	52.1	0	0	25500	10	52.3						19
			18	2300												26.6	0	0			40.5	0	0	55000	10	46.6						19
			18	6																	44.8	0	0	31500	10	47.2						19
			19	3	12.7	0	0	2300	5500	11.9																						12
			19	5																	60.9	0	0	3500	1200	60.3						12
			19	6																	59.3	0	0	200	11000	59.3						12
			19	4300						15.9	0	0	200	10		21.4	0	0	200	200	46.7	0	0	200	200	59.4	0	0	200	200	59.8	12
			19	2300						13.2	0	0	2850	3250		50.9	0	0	2050	4350	56.4	0	0	2350	2400	59.8	0	0	1250	1000	59.4	12
			20	3	10.4	0	0	2850	10	6.4																						-3
			20	5																	40.6	0	0	12500	200	48.5						-3
			20	1302						10.1	0	0	11500	10		24.2	0	0	7000	10	24.9	0	0	10	10	40.7	0	0	17500	10	47.4	-3
			21	2	7.2	0	0	20700	10	6.5																						2.4
			21	1300						10.8	0	0	40100	10		24.6	0	0	73500	10	34.1	0	0	57500	10	49.1	0	0	36450	10	52.4	2.4
			21	1300						9.7	0	0	840000	10		26.3	0	0	87500	10	29.3	0	0	90000	10	48.3	0	0	92000	10	51.6	2.4
			21	1300																	18.8	0	0									2.4
			22	3	8.2	0	0	14500	200	7.6																						4
			22	5																	58	0	0	4550	2050	60.1						4
			22	6																	56.5	0	0	11500	1050	56.9						4
			22	2300						14.9	0	0	21500	200		33.5	0	0	9500	200	44.6	0	0	12000	1050	57	0	0	2500	1900	58.6	4
			22	9300						9.8	0	0	20500	200		41.5	0	0	2700	1850	49	0	0	5500	2550	57.8	0	0	11000	1250	59.9	4
			22	9301						11.8	0	0	35500	950		32.1	0	0	7500	200	47.3	0	0	19000	200	55	0	0	10500	200	58.7	4
			23	4301																	53	0	0									20.1
			23	4300						15.5	0	0	2508	10		24.6	0	0	4095	10	30.6	0	0	2714	10	48.6	0	0	4802	10	54.4	20.1
			23	3300						18.5	0	0	5350	200		46.8	0	0	4819	10	35.7	0	0	2977	10	50	0	0	2925	10	52.4	19
			23	3301																	49	0	0									19
			23	2300						18.7	0	0	10250	10		22.6	0	0	4281	200	32	0	0	3719	10	47.4	0	0	3403	10	50.6	20
			23	2301																	48.8	0	0									20
			23	2	13.5	0	0	3260	10	13.5																						20
			23	3	13.3	0	0	5350	10	13.1																						19.1
			23	5																	47.8	0	0	3864	10	48.2						19.1
			23	6																	48.5	0	0	2634	10	48.7						19.1
			23	1300						18.7	0	0	4431	10		24.6	0	0	4076	10	26.2	0	0	5050	10	29.1	0	0	3935	10	50	19.8
			23	1301																	48.1	0	0									19.8
			24	3	19.4	1	100	39750	10	19																						26.3
			24	7300						24	0	0	54500	10	21.4	50.9					52.9	0	0	10600	10	59	0	0	6950	10	60.3	26.3
			24	5																	60.5	0	0	17250	10	61.4						26.3
			24	6																	59.6	0	0	21895	10	59.4						26.3
			24	9300																	58	0	0									26.3
			24	2	19	0	0	38850	10	18.6																						26.3
			25	5																	60.4	0	0	12450	10	60						13.5
			25	2	12	0	0	1007	10	11.9																						13.5
			25	3	12.9	0	0	1007	10	13																						13.5
			25	6																	56	0	0	14450	10	57						13.5
			25	1300						13.4	0	0	60000	10	12.6	49.1					58.7	0	0	3319	10	59	0	0	17900	200	58.2	13.5
			26	3	22	3	0	17450	10	17.7																						29
			26	3500						21	0	0	24400	10	20.9	28.5					45.2	0	0	76000	10	59.2	0	0	59500	10	60.8	29
			26	5																	58	0	0	5500	10	59						29
			26	6																	52	0	0	40900	10	52.2						29
			26	3501																	27.8	0	0									29
			26	5500						20.8	0	0	35100	10	20.4	41.6					52.3	0	0	46300	10	55	0	0	11700	10	59.5	29
			26	5501																	43	0	0									29
			26	2	21	0	0	7950	10	18.3																						29
			27	3	16.4	0	0	39200	10	16.4																						29
			27	1500						20.9	0	0	14200	10	20.9	53.1					53.9	0	0	34200	10	55.2	0	0	42350	10	59.7	29
			27	5																	55.7	0	0	24150	10	57.5						29
			27	6																	50.1	0	0	4041	10	51.2						29
			27	1501																	53.4	0	0									29
			27	2500						21.2	0	0	12050	10	21	49					50	0	0	43850	200	54	0	0	16600	10	57.6	29
			27	2501																	54	0	0									29
			29	3	18	0	0	2809	10	18																						28
			29	5																	58	0	0	8950	200	61.2						28
			29	6																	55	0	0	6800	10	55						28
			29	2500						16.2	0	0	9600	10	15.8	48.6					52.2	0	0	3534	10	55.4	0	0	9600	10	55.8	28
			29	2501																	48.6	0	0									28
			29	3500						13.4	0	0	23150	10	13.4	48.3					50.2	0	0	9500	10	56	0	0	5600	10	56	28
			29	3501																	48.3	0	0									28
			30	2	10.3	0	0	22950	10	8.8																						10.9
			30	5																	64.2	0	0	20400	10	67.4						10.9
			30	6																	47.6	0	0	23100	10	48.8						10.9
			30	4500						24.4	0	0	37300	10		23.1	0	0	22950	10	33.9	0	0	22000	10	43.8	0	0	18250	10	47.1	10.9
			30	3500						21.8	0	0	33250	10		22.7	0	0	22250	10	37.4	0	0	24200	10	45.7	0	0	22750	10	48.9	10.9
			30	2500																	47	0	0									10.9
			31	2	11.1	0	0	177500	10	9.6																						8.2
			31	5																	45	0	0	172000	10	52.4						8.2
			31	6																	55.7	0	0	480500	10	69.8						8.2
			31	1500						17.7	0	0	49050	10		20.3	0	0	96500	10	21.3	0	0	108500	10	39.8	0	0	87000	10	50.4	8.2
			31	1501																	42.2	0	0									8.2
			31	2500						26.7	0	0	75000	10		21.7	0	0	66000	10	34.3	0	0	85000	10	46.8	0	0	70000	10	46.1	8.2
			31	2501																	46.6	0	0									8.2
			31	3501																	39.7	0	0									8.2
			32	2	13.8	0	0	80500	10	13.4																						17.8
			32	5																	40.2	0	0	160000	10	41.6						17.8
			32	6																	38.4	0	0	160500	10	40.3						17.8
			32	2500						15.9	0	0	123500	10		31.5					34.4	0	0	198000	10	36	0	0	158500	10	38.7	17.8
			32	1500						15	0	0	139000	10		33.1					38.3	0	0	112000	10	41.1	0	0	165500	10	41.2	17.8
			33	3	15.9	0	0	12000	10	15																						9
			33	1300						17	0	6	13500	10	15.1	31.1	0	95	12000	10	37.1	0	25	6000	10	58.8	0	0	7000	10	59.9	9
			33	5																	61.5	0	0	3800	10	62.3						9
			33	2300						14	0	0	14000	10	13.8	32.6	0	0	2450	10	36.2	0	0	1800	10	58.1	0	0	2150	10	59.1	9
			33	6																	57.5	0	0	2350	200	57.7						9
			33	3300						15	0	13	16500	10	12.1	40.6	3	93	11500	10	40.1	2	71	3950	200	43.7	0	84	4000	200	43.2	9
			34	3	14.6	0	0	14000	10	14.6																						9
			34	2300						15.2	0	0		10	15	26.1	0	0		10	32.2	0	0		10	55.4	0	0		10	56.6	9
			34	5																	56.9	0	0	13500	10	57.9						9
			34	1300						16.2	0	0		10	15.1	53.5	0	0		10	55.2	0	0		10	56	0	0		10	56.9	9
			34	6																	48.1	0	0		10	49.3						9
			34	3300						16.9	0	0		10	15.1	32	0	0		10	35.3	0	0		10	50.5	0	0		10	54.3	9
			35	2	7.2	0	0	1100	6000	6.4																						15
			35	5																	61.9	0	0	200	2200	61.4						15
			35	6																	60.1	0	0	200	200	59.9						15
			35	1300						15.7	0	0	5000	10		24	0	0			44.7	0	0	2400	1250	59	0	0	1150	230	59.9	15
			36	3	16	0	0	2008	10	15.7																						24.2
			36	2500						18.6	0	0	2144	10	18.1	32					49.3	0	0	200	10	52	0	0	593	10	54	24.2
			36	5																	61.3	0	0	633	10	64						24.2
			36	3500						17.8	0	0	3351	10	17	37.6					45.4	0	0	200	10	54	0	0	970	10	56	24.2
			36	6																	53.8	0	0	697	10	54.6						24.2
			36	2	18.7	0	0	20200	10	18.6																						24.2
			37	3	12.8	0	0		10	13																						12.8
			37	1300						19	0	0		10	17.6	42					49.7	0	0		10	53.7	0	0		10	54.6	12.8
			37	5																	56.4	0	0		10	58.2						12.8
			37	2300						18	0	0		10	16.7	38					38.4	0	0		10	43	0	0		10	48	12.8
			37	6																	53	0	0		10	52.5						12.8
			38	3	15.6	0	0	18150	10	12.6																						16.5
			38	1500						19.8	0	0	19050	10		24.3	4	0	342000	10	27.6	0	0	141500	10	40.5	0	0	159500	10	46.7	16.5
			38	5																	25.3	3	0	144000	10	49.7						16.5
			38	1501																	25.1	0	0									16.5
			39	3	11.4	0	0	200	200	10.8																						23
			39	1300						12.9	0	0	200	10		23	0	0			27.2	0	0	4500	200	45.3	0	0	1350	10	45.8	23
			40	3	15.1	0	0	1450	1550	13.6																						23
			40	1300						16.6	2	200	4100	200		25.4	31	0			26.8	130	>200	700000	35000	44.3	3	175	4600	1900	44.6	23
			41	2	10.7	0	0	200	10	8.4																						15
			41	5																	52	0	0	4400	10	59.5						15
			41	1300						8.4	0	0	2100	10		50	0	0	7500	10	52	0	0	4400	10	59.5	0	0	6500	10	59.6	15
			41	1303						10.5	0	0	2050	200		41.1	0	0			47.4	0	0	2550	10	54	0	0	2900	200	54.7	15
			42	2	12.8	0	0		10	12																						12
			42	3500						12	0	0		10	10.6	41					49.8	0	0		10	47	0	0		10	46	12
			42	5																	58.6	0	0		10	59.4						12
			42	3501						11.4	0	0		10	11	30.7					46.4	0	0		10	50.3	0	0		10	51.7	12
			42	6																	56.4	0	0		10	56.4						12
			43	3	12.6	0	0		10	11.6																						11.5
			43	1300						11.6	0	0		10	11	19					34.5	0	0		10	38.8	0	0		10	40.1	11.5
			43	1301																	34.5	0	0									11.5
			44	3	11	0	0		10	10.7																						13.5
			44	1300						11.9	0	0		10	11	28.1					28.3	0	0		10	34.7	0	0		10	37	13.5
			44	5																	36.4	0	0		10	38.4						13.5
			44	1301																	36	0	0									13.5
			45	3	10	0	0		10	9.7																						6.1
			45	1300						13	0	0		10	10.7	46.6					49	0	0		10	58.8	0	0		10	61.2	6.1
			45	5																	62.7	0	0		10	61						6.1
			45	2300						15	0	0		10	11.2	38					49.5	0	0		10	58	0	0		10	62	6.1
			45	6																	47	0	0		10	48						6.1
			46	5500						19.1	0	0		200	17.8	26.6					32.8	0	0		10	48.5	0	0		10	50.4	8.3
			46	5																	55.4	0	0		10	56.9						8.3
			46	1500						14.5	0	0		10	14	31.6					44.4	0	0		200	52.2	0	0		10	53.1	8.3
			46	6																	55.8	0	0		10	56.6						8.3
			46	2500																	42.4	0	0									8.3
			46	4500																	35.6	0	0									8.3
			46	3500																	37.4	0	0									8.3
			47	2	17.7	0	0		10	17.4																						13.6
			47	1300						20.2	0	0		10	17.9	35.8					48.9	0	0		10	54.8	0	0		10	56	13.6
			47	5																	59.2	0	0		10	60.9						13.6
			47	3300						20.3	0	0		10	18.9	53.7					54.8	0	0		10	57.7	0	0		10	58.5	13.6
			47	6																	57.6	0	0		10	58.8						13.6
			47	2300																	50.1	0	0									13.6
			48	2	14.6	0	0		10	14.6																						14.9
			48	2500						21.1	0	0		10	15.8	25.4					26	0	0		10	36.6	0	0		10	59.1	14.9
			48	5																	66.2	0	0		10	66.9						14.9
			48	5300						20.3	0	0		10	16.1	23.6					42.7	0	0		10	60.3	0	0		10	62.6	14.9
			48	6																	60.8	0	0		10	63.4						14.9
			48	1500																	54.9	0	0									14.9
			48	3300																	60	0	0									14.9
			48	4500																	59.2	0	0									14.9
			49	2	6.9	0	0	150000	10	9.7																						8.6
			49	5																	52.2	0	0	179000	10	50.9						8.6
			49	6																	46.6	0	0	122000	10	48.4						8.6
			49	1500						19.1	0	0	174000	10		20.7	0	0	93500	10	44.5	0	0	505000	10	56.3	0	0	194000	10	57.9	8.6
			49	2500						12.3	0	0	515000	10		30.6	0	0	136500	10	36.1	0	0	181500	10	50.1	0	0	165500	10	51.2	8.6
			50	2	9.2	0	0	845	10	9.7																						9
			50	1100																	16.7	0	0	8800	10	50.8						9
			50	6																	22.6	0	0	105000	10	17.8						9
			50	2500						10.4	0	0	7650	10		17.3	0	0	317000	10	18.9	0	0	34250	10	35.7	0	0	30800	10	51.5	9
			50	3500						11.3	0	0	775	10		17.4	0	0	3745	10	13.2					13.4	0	0	13100	10	39.3	9
			51	3	12.7	0	0	8350	10	13																						8.2
			51	5																	57.8	0	0	7850	10	61.6						8.2
			51	6																	52.6	0	0	7200	10	54						8.2
			51	8500						13	0	0	13750	200		36.2	0	0	50000	10	38.1	0	0	10750	10	40.6	0	0	8300	10	39.1	8.2
			51	5500																	20.1	0	0									8.2
			52	3	15.1	0	0	15300	10	13																						8.2
			52	5																	55	0	0	6750	10	58.7						8.2
			52	6																	55.7	0	0	7300	10	58.1						8.2
			52	7300						13.7	0	0	5350	10		22.6	0	0	6450	10	46.6	0	0	8250	10	56	0	0	6800	200	57.9	8.2
			52	5300																	41.4	0	0			62						8.2
			52	8500						12.2	0	0	6200	200		20.3	0	0	6800	10	39.8	0	0	13250	10	42.4	0	0	7300	10	40.1	8.2
			53	3	19.6	0	0	6450	10	16.6																						8.2
			53	5																	62	0	0	3175	10	64.7						8.2
			53	6																	58.5	0	0	2105	10	59.8						8.2
			53	8500						17.4	0	0	11750	10		23.8	0	0	7700	10	47	0	0	4040	10	51.7	0	0	3885	10	50.9	8.2
			53	5500																	62.7	0	0									8.2
			54	6																	59.1	0	0	4370	10	58						8.2
			54	8300						22	0	0	8900	10		27	0	0	7550	10	29.6	0	0	7500	10	35.6	0	0	7800	10	38.6	8.2
			54	5300																	61.3	0	0									8.2
			55	3	12.7	0	0	950	10	11.5																						12
			55	5																	38.5	0	17	1150	10	39.3						12
			55	6																	40	0	21	2500	10	40.2						12
			55	1300						12.6	0	0	200	10		33.8	3	36	1200	10	41.5	3	37	200	10	43.5	1	37	200	10	43.5	12
			55	3300						17.8	0	0	200	10		31.7	35	50	2150	10	37.2	0	0	3300	10	38.8	1	39	1200	10	39.2	12
			55	2300						16	0	4	200	10		37.2	0	25	4550	10	42.2	1	43	1100	10	45	0	38	1200	10	45.5	12
			59	1500						19.3	0	0		10	18.1	27.1					38	0	0		10	22.8	0	0		10	46.3	15.6
			59	1300						17	0	0		10	16.5	32.2					47.4	0	0		10	50.6	0	0		10	48.4	15.6
			62	2	26.4	1	83	1000	200	23.4																						15
			62	1100																	32.1	0	8	1500	200	50.3						15
			62	1300						20.6	0	19	200	10	20.2	23.2	1	45	1950	200	24.6	3	45	200	10	45.5	0	193	200	10	50.1	15
			63	2	12.8	0	0	370500	10	12.6																						12
			63	2500						13.7	0	0	482500	10	13.1	29.3					44	0	0	188000	2480	57.6	0	0	176000	2720	58.6	12
			63	5																	59.4	0	0	165000	3080	60.8						12
			63	1500						14.6	0	0	742000	10	13.2						41.7	0	3	235500	2790	55.9	0	1	141000	2120	57.6	12
			63	6																	57.4	0	0	173500	2260	58.1						12
			64	2	12.4	0	0	231000	10	11.9																						12
			64	1500						15.5	0	0	358000	10	14.3	43.6					53.6	0	0	459000	126000	64.8	0	0	418000	109000	66.8	12
			64	5																	60.8	0	0	527000	119000	64.6						12
			64	2500						15.6	0	0	440000	10	14.6	19.3					20.8	0	0	546000	272000	61.1	0	0	581000	289000	63.9	12
			64	6																	57.1	0	0	412000	137000	58.7						12
			65	2	15.1	0	0		10	14.5																						23.7
			65	1300						20.6	0	4		10	19.6	26.8					34.7	2	87		10	56.7	0	0		10	60.7	23.7
			65	5																	61.3	0	0		10	63.1						23.7
			65	1301						20.3	0	0		10	18.2	28.1					48.6	0	0		10	60.6	0	0		10	62.2	23.7
			65	6																	59.6	0	0		10	61.2						23.7
			66	2	17.7	0	0		10	17.6																						19.9
			66	1300						18.1	0	0		10	17.6	33.6					49.7	0	0		10	59.5	0	0		10	60.6	19.9
			66	5																	59.9	0	0		10	62.1						19.9
			66	1301						18.2	0	0		10	17.7	36.2					49.8	0	0		10	58.1	0	0		10	59.7	19.9
			66	6																	59.2	0	0		10	60.6						19.9
			67	2	18	0	0	150000	10	16.6																						18.6
			67	2300						22	0	0	313000	10	19.5	37.6					52.2	0	0	204000	10	58.3	0	0	212000	10	60.2	18.6
			67	5																	59.7	0	0	214000	10	62						18.6
			67	4300						24.3	0	0	470000	10	18.4	38.9					54.1	0	0	240000	10	59.9	0	0	316000	10	61.2	18.6
			67	6																	55.6	0	0	156000	10	56.7						18.6
			67	1300																	54.5	0	0									18.6
			67	3300																	54.1	0	0									18.6
			68	2	12.8	0	0		10	11.9																						23.4
			68	1300						15.1	0	0		10	14.1	34.5					43.3	0	0		10	61.7	0	0		10	63.7	23.4
			68	5																	63.8	0	0		10	65.1						23.4
			68	2301						22.3	0	0		10	15.6	37.6					48	0	0		10	60.7	0	0		10	63.1	23.4
			68	6																	59.9	0	0		10	61.2						23.4
			69	2	18.4	0	0		10	18.4																						19.8
			69	1300						20.3	0	0		10	18.7	30.8					43.8	0	0		10	59.7	0	0		10	61.2	19.8
			69	5																	57.8	0	0		10	58.2						19.8
			69	4300						21.8	0	0		10	20.1	37.8					42.8	0	0		10	57.6	0	0		10	59.2	19.8
			69	6																	53.7	0	0		10	55						19.8
			69	2300																	42.3	0	0									19.8
			69	3300																	40.3	0	0									19.8
			70	5																	59.6	0	0		10	62.1						18.6
			70	1300						22.5	0	0		10	20.1	30.2					47.5	0	0		10	55.3	0	0		10	58.2	18.6
			70	6																	48.1	0	0		10	50.9						18.6
			70	4300																	44.3	0	0									18.6
			70	2	20.2				10	19.6																						18.6
			70	3300						22	0	0		10	20.3	37.1					47.1	0	0		10	56.4	0	0		10	58.5	18.6
			70	2301																	48.8	0	0									18.6
			73	3	20.1	0	0	110000	10	18.7																						17
			73	5																	54.5	0	0	8500	10	56.7						17
			73	6																	25.2	0	0	2750	10	32.1						17
			73	1300						16.6	0	0	38000	10		20.5	0	0	13500	10	20.1	0	0	13500	10	24.4	0	0	10500	10	35	17
			73	1301	20.1	0	0	70000	10	20	0	0	55000	10	20																	17
			74	3	18.6	0	0	7250	10	18																						15
			74	2500						33.3	0	0	29400	10	22.6	38.4					58	0	0	40850	10	60.7	0	0	30850	10	62	15
			74	5																	63.4	0	0	8300	10	66.9						15
			74	1500						24	0	0	45250	10	21.9	47					63.1	0	0	8200	10	63.4	0	1	9050	10	66.3	15
			74	6																	62.7	0	0	22000	10	63.4						15
			74	2501																	48.4	0	0									15
			74	1501																	56.1	0	0									15
			75	3	16.6	0	0		10	15																						18
			75	6300						16	0	0		10	15	31.4					57.6	0	0		200	61.8	0	0		200	63.4	18
			75	5																	67.7	0	0		10	67.5						18
			75	1500						23.5	0	0		10	23	46					61.1	0	0		200	61.6	0	0		10	61.6	18
			75	6																	53	0	0		200	53.6						18
			75	2	15	0	0		10	14.4																						18
			76	2	15.4	0	0		200	15.4																						13.1
			76	1500						16.1	0	0		10	15.7	36.1					42.8	0	0		10	49.1	0	0		10	49.9	13.1
			76	5																	47.2	0	0		10	48.4						13.1
			76	7300						15.9	0	0		10	15.8	20.9					42.7	0	0		10	45.4	0	0		10	47.8	13.1
			76	6																	44.6	0	0		200	44.9						13.1
			76	3300																	21.8	0	0									13.1
			76	6500																	19.3	0	0									13.1
			77	2	15	0	0		10	14.7																						5.6
			77	4300						15.3	0	29		10	15.1	39.8					45.2	0	5		10	48.7	0	4		10	50.4	5.6
			77	5																	42.1	0	0		10	46.6						5.6
			77	3300						16.1	0	0		10	15.4	36.4					43.8	0	2		10	48.6	0	0		10	49.7	5.6
			77	6																	45.4	0	0		10	46.8						5.6
			78	2	11.7	0	0		10	11.2																						9.1
			78	4500						15.6	0	0		10	12.4	42.3					50.7	0	0		10	56.9	0	0		10	58.4	9.1
			78	5																	60.9	0	0		10	62.5						9.1
			78	6																	56.4	0	0		10	56.9						9.1
			79	2	14.2	0	0		10	13.7																						9.1
			79	4300						14.2	0	0		10	13.3	41.9					46.4	0	0		10	54.2	0	0		10	57.3	9.1
			79	5																	49.9	0	0		10	42.1						9.1
			79	2300						14.9	0	0		10	13.9	45.2					49.3	0	0		10	53	0	0		10	50.8	9.1
			79	6																	46.7	0	0		10	45.8						9.1
			80	2	8.1	0	0			7.6																						8.9
			80	5300						18.8	0	0	40400	200	9.3	22.3					22.2	0	0	57300	200	37.6	0	0			43.8	8.9
			80	5																	46.8	0	0	29800	200	60.7						8.9
			80	1300						14.3	0	0	19800	10	11.9	23.8					26	0	0	22700	200	41.2	0	0			53.3	8.9
			80	4300																	34.7	0	0									8.9
			80	2300																	36.1	0	0									8.9
			80	3300																	38.4	0	0									8.9
			81	2	9.2	0	0	1940	10	8.9																						5.3
			81	1300						12.8	0	0	9790	10	10.1	29.8					40.7	0	0	7880	10	59.7	0	0	8010	10	57.8	5.3
			81	5																	61.8	0	0	8620	10	52.9						5.3
			81	6300						11.3	0	0	7610	10	9.6	31.5					39.3	0	0	7590	10	51.2	0	0	6320	10	52.3	5.3
			81	6																	52.3	0	0	5210	10	54.1						5.3
			81	3300																	44.9	0	0									5.3
			82	2	14.8	0	0		10	14.5																						11.8
			82	6300						15.2	0	0		10	14.9	35.1					44.2	0	0		10	50.1	0	0		10	51.6	11.8
			82	5																	49.6	0	0		10	51.2						11.8
			82	1300						15.2	0	0		10	14.8	37.8					46.1	0	0		10	51.1	0	0		10	51.8	11.8
			82	6																	47.5	0	0		10	47.9						11.8
			82	4300																	45.6	0	0									11.8
			83	2	9.4	0	0	686	10	9.4																						3
			83	1300						11	0	0	1304	10	10.6	17.1					47.7	0	0	510	10	55	0	0	718	10	55.6	3
			83	5																	60.6	0	0	200	10	59						3
			83	2500						14.3	0	0	3267	4210	12.1	20.7					47.8	0	0	1019	10	49	0	0	2612	1283	49.7	3
			83	6																	54.8	0	0	200	10	55.1						3
			84	3	9.8	0	0		10	9.1																						3
			84	1500						18	0	0		10	13.1	45					47	0	0		10	48.5	0	0		10	50.1	3
			84	5																	55.2	0	0		10	54.7						3
			84	2500						13.4	0	0		10	10.6	44					51.1	0	0		10	51.9	0	0		10	52	3
			84	1200																	47.7	0	0		10	48.2						3
			84	1201																	49.6	0	0		10							3
			85	3	10.1	0	0		10	9.5																						3
			85	2300						12.5	0	0		10	11	34.5					54.4	11	1		10	57	0	0		10	59.1	3
			85	5																	57.2	0	0		10	58.4						3
			85	3300						13	0	0		10	11.9	36.2					51.1	0	0		10	56	0	0		10	56.4	3
			85	6																	53.7	0	0		10	53.5						3
			85	1300						13.7	0	0		10	12	39.1					53.6	0	0		10	53.6	0	0		10	59.1	3
			86	2	9	0	0	967	10	8.1																						3
			86	3300						14.4	0	0	1352	10	12.8	48.4					48.6	1	67	984	783	50.7	0	19	450	200	51.6	3
			86	5																	58.9	0	4	200	200	57						3
			86	2500						13.3	0	0	828	10	11.2	51.8					52	0	18	964	200	52.8	0	0	589	200	53.8	3
			86	6																	55.4	0	13	200	200	56						3
			86	1500						14	0	0	565	10	11.3	30.5					49.7	4	199	1752	1533	52.9	1	161	861	200	54	3
			87	3	23.1	0	0	32050	10	23																						26.3
			87	5300						25.6	1	0	33200	200	25.3	50.5					50.7	0	0	7200	200	51.5	0	0	13500	10	51	26.3
			87	5																	60.3	0	0	3076	200	60.7						26.3
			87	6																	54.8	0	0	8550	10	54.7						26.3
			87	7300																	48.4	0	0									26.3
			87	2	23.3	0	0	29100	10	23																						26.3
			87	4300																	50.1	0	0									26.3
			88	2	17.4	0	0		10	17																						19.2
			88	1300						19	0	0		10	18.2	54.4					55.7	0	0		10	56.6	0	0		10	57.4	19.2
			88	5																	54.6	0	0		10	58						19.2
			88	6																	51.6	0	0		10	54						19.2
			89	1300						14.1	0	0	10	10	13.8	28.1	0	0	10	10	36.8	0	0	10	10	51.6	0	0	10	10	53.5	17
			90	3	13.3	0	0		10	13.1																						17
			90	5																	37.9	0	0		10	49.1						17
			90	6																	53.5	0	0		10	53.7						17
			90	1300						15.7	0	0		10	13.3	31.8	0	0		10	41.4	0	0		10	56.9	0	0		10	56.6	17
			91	3	58.2	0	0		10	56.6																						17
			91	1300						19.6	0	0	10	10	13.2	24.9	0	0	10	10	28.6	0	0	10	10	30.1	0	0	10	10	51.1	17
			91	5																	52.5	0	0		10	59.6						17
			91	6																	47.6	0	0		10	37.6						17
			92	3	10.7	0	0		10	9.1																						3
			92	1300						12.6	0	0		10	11.9	35.8					36.6	0	0		10	41.6	0	0		10	42	3
			92	5																	39.3	0	0		10	43.7						3
			93	3	8.6	0	0		10	8																						3
			93	1500						16.4	0	0		10	12.9	31					33.4	0	0		10	34.8	0	0		10	35	3
			93	5																	34.9	0	0		10	35.6						3
			94	2	12.8	0	0	5750	10	12																						9
			94	1300						18.8	1	92	13650	744	17	56					56.3	1	46	393500	98500	60.8	0	0	17550	15300	60.1	9
			94	5																	58.6	0	0	750	10	59.4						9
			94	1301						21.6	0	4	7700	10	16.2	46.5					60.9	0	0	200	10	62.3	0	0	200	10	62.9	9
			94	6																	56.4	0	0	200	10	56.4						9
			96	2	17.1	0	0		10	16.7																						27.2
			96	2300						21.4	0	0		10	19.4	34.8					52.6	0	0		10	56.8	0	0		10	58.2	27.2
			96	5																	58.1	0	0		10	60.1						27.2
			96	1500						20.6	0	0		10	18.8	34					51.2	0	0		10	56.4	0	0		10	58.3	27.2
			96	6																	52.2	0	0		10	55.4						27.2
			97	2	18	0	0		10	17.6																						24.4
			97	2501												39					39.4	2	99		2740	40.4	3	99		3080	41.1	24.4
			97	5																	41.3	0	3		10	39.7						24.4
			97	2306						27.9	0	70		200	27.1																	24.4
			97	6																	41.1	2	20		10	40.7						24.4
			97	7																	39.2	0	0									24.4
			97	1506						25.8	0	38		200	21.4																	24.4
			97	1500												38.3					39.8	2	145		1270	40.5	4	127		1610	40.8	24.4
			98	2	12.5	0	0		10	12.1																						14.9
			98	2300						13.3	0	0		10	12.7	36.5					48.8	0	0		10	55.5	0	0		10	56.9	14.9
			98	1100																	50.4	0	0		10	53.1						14.9
			98	1300						15.6	0	0		10	14.7	44.1					54.6	0	0		10	56.4	0	0		10	57.1	14.9
			99	2	10.8	0	0		10	10.6																						15.2
			99	2501						13.2	0	0		10	12.4	37.8					50.2	0	0		10	54.7	0	0		10	55.7	15.2
			99	1100																	56.7	0	0		10	59.4						15.2
			99	1500						16.1	0	0		10	13.9	6.5					49.9	0	0		10	56.1	0	0		10	58.1	15.2
			100	2	12.9	0	0		10	12.6																						17.7
			100	2501						14.7	0	0		10	14.3	29.9					43.2	0	0		10	54.6	0	0		200	56.1	17.7
			100	1100																	28.9	0	0		200	53.2						17.7
			100	1500						24.2	0	0		10	21.2	50.9					53.2	0	0		200	55.9	0	0		200	56.7	17.7
			100	6																	50.4	0	0		10	52.7						17.7
			101	3	16.5	0	0		10	16.1																						14
			101	1300						21.4	0	0		10	18.4	27.7	0	0		10	26.7	0	0		10	27.9	0	0		10	28.9	14
			101	5																	54.2	0	0		10	56.1						14
			102	3	14.2	0	0		10	13.4																						14
			102	1300						20.5	0	0		10	16.9	26.6	0	0		10	26.7	0	0		10	55	0	0		10	58	14
			102	5																	56.6	0	0		10	58.4						14
			102	6																	52.3	0	0		10	54						14
			103	3	11.5	0	0	2900	200	11.4																						16.7
			103	1300						21.9	0	0	1400	10	10.3	36.4	0	0			37.2	0	2	1350	200	51.6	0	0	2150	200	54.4	16.7
			103	5																	53.1	0	0	200	10	57.5						16.7
			103	2300						19.5	0	0	200	10	9.1	45.4	0	1			47.3	0	0	1250	1300	51.1	0	0	1100	200	52.2	16.7
			103	6																	51.4	0	0	200	200	55.1						16.7
			108	3	15.3	0	0	9500	10	14.9																						13.3
			108	1300						19.9	0	0	10500	10	16	33.2	0	2			41.2	0	0	16000	10	47.6	0	0	11000	10	49.1	13.3
			108	5																	53	0	0	9000	10	55.1						13.3
			108	6																	53.4	0	0	4750	10	53.3						13.3
			109	2	18.5	0	0		10	18.1																						18.1
			109	1300						21	0	0		10	19.2	24.8					45.4	2	9		1150	57.5	0	0		200	59.5	18.1
			109	5																	58	0	0		10	58.5						18.1
			109	6																	57.1	0	0		200	57.5						18.1
			110	3	15.6	0	0		10	15.5																						11
			110	1300						22	0	0		10	19.6	51.6					58.1	0	0		10	59.3	0	0		10	60	11
			110	5																	58.1	0	0		10	61.2						11
			110	1301						18.1	0	0		10	17	52.9					59.6	0	0		10	60.4	0	0		10	62.8	11
			110	6																	55.1	0	0		10	57.9						11
			111	3	19	0	0		10	18.9
			111	1300						21.1	1	100		200	19.8	25.3					45.7	0	8		200	53.4	0	0		10	57.3
			111	5																	55.4	0	30		200	55.6
			111	1301						21.6	0	12		200	19.5	23.6					31.1	0	1		200	54	0	3		10	55.9
			111	6																	56.7	0	4		200	57
			112	3	22	0	0		10	20																						23.5
			112	2300						23	0	0		10	20.7	46.9					51.1	0	0		10	53.7	0	0		10	54.6	23.5
			112	5																	53.2	0	0		10	53.6						23.5
			112	2	20	0	0		10	19.9																						23.5
			112	6																	50.9	0	0		10	52.8						23.5
			113	2	19	0	0		10	19																						23
			113	2300						20.3	0	0		10	19	37.6					42.9	0	0		10	53.4	0	0		10	55.6	23
			113	5																	59.6	0	0		10	59						23
			113	6																	46.4	0	0		10	46.2						23
			114	2	16.4	0	0		10	16																						23.5
			114	1300						17.6	0	0		10	16.4	37.5					51.7	0	0		10	53.7	0	0		10	54.7	23.5
			114	5																	53.9	0	0		10	53.7						23.5
			114	6																	53.1	0	0		10	52.4						23.5
			116	1300						10.5	0	3		10	10.1	57.5	0	0		10	57.7	0	0		10	61.8	0	0		10	63.4	8
			116	3	23.4	0	0	22500	10	8.7																						8
			116	5																	62.2	0	0		10	62.7						8
			116	6																	55.4	0	0		10	55.3						8
